# Supplementary material for: Childhood Threat and Deprivation and Links to Mental Health Behaviors and Health Risk Behaviors Among Young Sexual Minority Men: The Differential Roles of Mindfulness and Emotion Regulation
Source: Int J Environ Res Public Health. 2026 May 5;23(5):609. doi: 10.3390/ijerph23050609 (PMC13206307; doi:10.3390/ijerph23050609)
Supplement: Supplementary file 1 [file ijerph-23-00609-s001.zip]

Archive with 1 entries (1 files):
- ijerph-3967529-supplementary.pdf
